# Supplementary material for: Nanoimaging of the Edge-Dependent Optical Polarization Anisotropy of Black Phosphorus
Source: Nano Lett. 2022 Apr 5;22(8):3180–6. doi: 10.1021/acs.nanolett.1c03849 (PMC9052752; doi:10.1021/acs.nanolett.1c03849)
Supplement: Supplementary file 2 — nl1c03849_si_002.zip [file nl1c03849_si_002.zip]

Archive with 7 entries (6 files):
- Supplementary Videos/
- Supplementary Videos/Figure5_Flake3_annealed.avi
- Supplementary Videos/Figure3_Flake2_515nm.avi
- Supplementary Videos/Figure2_Flake1_515nm.avi
- __MACOSX/Supplementary Videos/._Figure2_Flake1_515nm.avi
- Supplementary Videos/Figure2_Flake1_800nm.avi
- Supplementary Videos/Figure5_Flake3_unannealed.avi
